# Supplementary material for: Cytocompatibility, Antimicrobial and Antioxidant Activity of a Mucoadhesive Biopolymeric Hydrogel Embedding Selenium Nanoparticles Phytosynthesized by Sea Buckthorn Leaf Extract
Source: Pharmaceuticals (Basel). 2023 Dec 22;17(1):23. doi: 10.3390/ph17010023 (PMC10819796; doi:10.3390/ph17010023)
Supplement: Supplementary file 1 [file pharmaceuticals-17-00023-s001.zip]

Archive with 1 entries (1 files):
- pharmaceuticals-2733165-supplementary.pdf
